# Supplementary material for: Diverse diazotrophs are present on sinking particles in the North Pacific Subtropical Gyre
Source: ISME J. 2018 Aug 16;13(1):170–82. doi: 10.1038/s41396-018-0259-x (PMC6299005; doi:10.1038/s41396-018-0259-x)
Supplement: Supplementary file 9 — Supplementary Table S3 [file 41396_2018_259_MOESM9_ESM.xlsx]

## Sheet: Sheet1
Table S3. Affiliation and proportions of nifH gene sequences in average bulk particle and whole seawater depth profile samples.
nifH Cluster	nifH cluster description/affiliation	Proportion of sequences (%)
		Bulk particle	5m	15m	25m	35m	45m	60m	75m	100m
1B	Cyanobacteria	44.5 ± 3.9	42.4	61.0	62.7	64.6	55.5	52.9	55.4	53.6
Het-1, -2, -3	Endosymbionts	5.2 ± 1.8	3.9	0.6	0.6	1.3	6.0	5.35	5.5	5.6
Trichodesmium	Filamentous	13.1 ± 5.0	6.2	2.0	6.1	14.2	19.9	19.6	16.5	17.0
UCYN−A	Unicellular; Candidatus Atelocyanobacterium thalassa	11.0 ± 2.3	15.8	55.3	51.3	34.2	11.6	9.8	10.8	12.7
UCYN−B	Unicellular; Crocosphaera sp.	10.5 ± 2.4	9.9	1.1	3.3	13.3	13.8	13.1	20.0	14.8
UCYN−C	Unicellular; Cyanothece sp.	4.7 ± 2.2	6.6	1.8	1.3	1.5	4.1	5.1	2.6	3.5
1G	Gammaproteobacteria	50.3 ± 1.9	57.2	38.3	37.2	35.2	44.3	46.8	44.4	46.2
OTU_1012		16.1 ± 1.6	10.6	5.8	4.5	4.7	3.7	4.8	4.2	4.3
OTU_1107		6.3 ± 0.7	8.9	11.5	7.4	5.8	7.0	7.0	6.8	7.1
OTU_1256		6.9 ± 1.1	10.6	5.9	8.3	8.9	11.8	12.0	11.1	11.9
3	Anaerobes	1.3 ± 0.8	0.0	0.4	0.0	0.1	0.0	0.0	0.0	0.0
OTU_1527		0.6 ± 0.6	0.0	0.0	0.0	0.0	0.0	0.0	0.0	0.0
1P	Gamma- and Betaproteobacteria	2.2 ± 3.3	0.2	0.1	0.1	0.1	0.2	0.3	0.2	0.2
OTU_1		1.7 ± 3.2	0.0	0.0	0.0	0.0	0.0	0.0	0.0	0.0
1J/1K	Alpha- and Betaproteobacteria	1.6 ± 2.0	0.1	0.0	0.0	0.0	0.0	0.0	0.0	0.0
Other		0.1 ± 0.1	0.0	0.3	0.1	0.1	0.0	0.0	0.0	0.0
